# Supplementary material for: Reciprocal Analysis of Francisella novicida Infections of a Drosophila melanogaster Model Reveal Host-Pathogen Conflicts Mediated by Reactive Oxygen and imd-Regulated Innate Immune Response
Source: PLoS Pathog. 2010 Aug 26;6(8):e1001065. doi: 10.1371/journal.ppat.1001065 (PMC2928790; doi:10.1371/journal.ppat.1001065)
Supplement: Table S1 — Negatively selected mutants identified by TraSH assay in OR flies (0.04 MB XLS) [file ppat.1001065.s004.xls]

## Sheet: Sheet1
		Supplementary Table 1
Gene loci (U112)	Geneloci(Schu4)	Gene Product	Gene
FTN_0861	FTT0890c	Type IV pili fiber building block protein	pilA
FTN_0024	FTT1660c	Dihydroorotase	pyrC
FTN_0035	FTT1648c	Orotidine 5-phosphate decarboxylase	pyrF
FTN_0036	FTT1647c	diyroorotate dehydrogenase	pyrD
FTN_0063	FTT0251	Branched-chain amino acid aminotransferase protein (class IV)	ilvE
FTN_0068	FTT0228c	Oligoribonuclease	orn
FTN_0078	FTT0238	Shikimate 5-dehydrogenase	aroE1
FTN_0090	FTT0221	acid phosphatase (precursor)	acpA
FTN_0101	FTT1684	transcription regulator
FTN_0115	FTT1743	overlaps NA+/H+ antiporter NHAP, fragment
FTN_0124	FTT1752	single-strand DNA binding protein	ssb
FTN_0190	FTT0275c	major facilitator superfamily (MFS) transport protein, fragment
FTN_0192	FTT0278c	cytochrome d terminal oxidase, polypeptide subunit II	cydB
FTN_0210	FTT0295	hypothetical protein
FTN_0214	FTT0299	Valyl-tRNA synthetase	valS
FTN_0217	FTT0303c	L-lactate dehydrogenase	lldD
FTN_0275	FTT0369c	hypothetical protein
FTN_0337	FTT1600c	fumarate hydratase, class I	fumA
FTN_0344	FTT0829c	Aspartate:alanine antiporter
FTN_0346	FTT0831c	OmpA family protein
FTN_0392	FTT0864c	transcriptional regulator, LysR family
FTN_0404	FTT0878c	peptide methionine sulfoxide reductase	msrB
FTN_0409	FTT0883	alcohol dehydrogenase class III, pseudogene
FTN_0412	FTT0886	DNA repair protein recN
FTN_0416	FTT0891	lipid A 1-phosphatase	lpxE
FTN_0429	FTT0903	hypothetical protein
FTN_0493	FTT0397	5-methylthioadenosine\S-adenosylhomocysteine nucleosidase	mtn
FTN_0494	FTT0398c	hypothetical membrane protein
FTN_0495	FTT0399c	BNR/Asp-box repeat protein
FTN_0525	FTT0426	bifunctional aspartokinase/homoserine dehydrogenase I, pseudogene	thrA
FTN_0526	FTT0427	homoserine kinase (pseudogene)	thrB
FTN_0538	FTT0447c	conserved hypothetical membrane protein
FTN_0546	FTT0455c	dolichyl-phosphate-mannose-protein mannosyltransferase family protein
FTN_0554	FTT0463	tRNA/rRNA methyltransferase	yibK
FTN_0599	FTT0509c	conserved hypothetical protein
FTN_0600	FTT0510	DNA gyrase subunit B	gyrB
FTN_0603	FTT0693c	Formamidopyrimidine-DNA glycosylase	mutM
FTN_0623	FTT0711	2-C-methyl-D-erythritol 4-phosphate cytidylyltransferase	ispD
FTN_0649	FTT1328c	FAD-binding family protein, pseudogene
FTN_0652	FTT1326	uridine phosphorylase	udp
FTN_0653	FTT1325c	tRNA-(ms(2)io(6)a)-hydroxylase	miaE
FTN_0655	FTT1323	Methylase
FTN_0660	FTT1318c	cytosol aminopeptidase	pepA
FTN_0664	FTT1314c	Type IV pili fiber building block protein
FTN_0666	FTT1312c	excinuclease ABC, subunit A	uvrA
FTN_0667	FTT1311	major facilitator superfamily (MFS) transport protein	yieO
FTN_0673	FTT0770	DNA-3-methyladenine glycosylase I (pseudogene)	tag
FTN_0750	FTT0577	L-serine dehydratase 1	sdaA
FTN_0760	FTT0586	conserved hypothetical protein
FTN_0770	FTT1104	major facilitator superfamily (MFS) transport protein, pseudogene	bcr1
FTN_0773	FTT1101	4Fe-4S ferredoxin (electron transport) family protein, pseudogene	yjeS
FTN_0774	FTT1100	conserved hypothetical protein
FTN_0781	FTT1093c	Transaldolase	talA
FTN_0783	FTT1091	isochorismatase hydrolase family protein
FTN_0790	FTT1084c	recombination associated protein	rdgC
FTN_0824	FTT0947c	major facilitator superfamily (MFS) transport protein, pseudogene
FTN_0826	FTT0948c	Aldo/keto reductase
FTN_0838	FTT0959c	Exodeoxyribonuclease III	xthA
FTN_0840	FTT0961	modulator of drug activity B	mdaB
FTN_0848	FTT0968	amino acid antiporter
FTN_0875	FTT0995	major facilitator superfamily (MFS) transport protein
FTN_0885	FTT1005c	Proton-dependent oligopeptide transporter (POT) family protein	yhiP
FTN_0886	FTT1006	hypothetical membrane protein
FTN_0887	FTT1007c	hypothetical protein
FTN_0888	FTT1009	hypothetical membrane protein
FTN_0889	FTT1010	Helix-turn-helix family protein
FTN_0891	FTT1013	holliday junction DNA helicase, subunit B	ruvB
FTN_0898	FTT1020c	amino acid permease
FTN_0921	FTT1043	FKBP-type peptidyl-prolyl cis-trans isomerase
FTN_0959	FTT0556c	oxidative stress transcriptional regulator	oxyR
FTN_0972	FTT0543	hypothetical protein
FTN_0975	FTT0540c	hypothetical protein
FTN_0976	FTT0539c	ThiF family protein, pseudogene
FTN_0978	FTT0537	ubiquinone biosynthesis protein
FTN_0982	FTT0533c	glutaredoxin 1	grxA
FTN_1014	FTT0668	nicotinamide mononucleotide transport (NMT) family protein
FTN_1016	FTT0667	hypothetical protein
FTN_1026	FTT0657	major facilitator superfamily (MFS) transport protein, pseudogene
FTN_1027	FTT0656	holliday junction endodeoxyribonuclease	ruvC
FTN_1038	FTT0645c	conserved hypothetical membrane protein
FTN_1066	FTT0615c	metal ion transporter protein
FTN_1091	FTT0588	3-phosphoshikimate 1-carboxyvinyltransferase	aroA
FTN_1099	FTT1119	transcriptional regulator, LysR family
FTN_1115	FTT1133	Type IV pili nucleotide binding protein, ABC transporter, ATP-binding protein	pilB
FTN_1116	FTT1134	Type IV pili polytopic inner membrane protein	pilC
FTN_1137	FTT1156c	Type IV pilin multimeric outer membrane protein	pilQ
FTN_1168	FTT1190c	Exodeoxyribonuclease VII large subunit	xseA
FTN_1171	FTT1194c	conserved hypothetical lipoprotein
FTN_1176	FTT1199c	excinuclease ABC, subunit B	uvrB
FTN_1179	FTT1202	transcriptional regulator, LysR family
FTN_1186	FTT1209c	metallopeptidase family M13 protein, pseudogene
FTN_1196	FTT0810c	conserved hypothetical UPF0133 protein	ybaB
FTN_1198	FTT0808	Guanosine-3,5-bis(Diphosphate) 3-pyrophosphohydrolase/(p)ppGpp synthase	spoT
FTN_1214	FTT0797	glycosyl transferase, family 2
FTN_1220	FTT0790	bacterial sugar transferase family protein
FTN_1243	FTT1224c	DNA repair protein recO	recO
FTN_1257	FTT1239	membrane protein of unknown function
FTN_1268	FTT1249	mycobacterial cell entry (mce) related family protein
FTN_1276	FTT1257	membrane fusion protein
FTN_1278	FTT1259	NH(3)-dependent NAD(+) synthetase	nadE
FTN_1282	FTT1267	LysR transcriptional regulator family protein
FTN_1290	FTT1275	macrophage growth locus, subunit A	mglA
FTN_1291	FTT1276	macrophage growth locus, subunit B	mglB
FTN_1300	FTT1285c	LysR transcriptional regulator family protein
FTN_1310	FTT1345	conserved hypothetical protein; conserved hypothetical protein	pdpB; pdpB1
FTN_1319	FTT1354	conserved hypothetical protein; conserved hypothetical protein	pdpC
FTN_1321	FTT1356c	intracellular growth locus, subunit D; subunit D	iglD; iglD1
FTN_1322	FTT1357c	intracellular growth locus, subunit C; subunit C1	iglC; iglC1
FTN_1357	FTT1394c	ATP-dependent exoDNAse (exonuclease V) beta subunit	recB
FTN_1359	FTT1397c	Exodeoxyribonuclease V gamma chain	recC
FTN_1409	FTT1440c	major facilitator superfamily (MFS) transport protein, pseudogene
FTN_1417	FTT1447c	Phosphomannomutase	manB
FTN_1439	FTT1531	3-ketoacyl-CoA thiolase	fadA
FTN_1441	FTT1533c	sugar transport protein, pseudogene
FTN_1452	FTT1543	two-component response regulator
FTN_1465	FTT1557c	Two-component response regulator	pmrA
FTN_1501	FTT1490	monovalent cation:proton antiporter-1
FTN_1513	FTT1503	site-specific recombinase	xerC
FTN_1530	FTT1521c	diaminopimelate decarboxylase	lysA
FTN_1557	FTT0155	oxidoreductase iron/ascorbate family protein
FTN_1580	FTT0136	Helicase
FTN_1582	FTT0134	hypothetical membrane protein
FTN_1595	FTT0120	signal recognition particle receptor FtsY	ftsY
FTN_1599	FTT0116	nucleoside permease NUP family protein	nupC
FTN_1600	FTT0115	nucleoside permease NUP family protein	nupC1
FTN_1617	FTT0094c	sensor histidine kinase	qsec
FTN_1618	FTT0093	conserved hypothetical protein
FTN_1630	FTT0081	preprotein translocase, subunit G, membrane protein	secG
FTN_1654	FTT0056c	major facilitator superfamily (MFS) transport protein
FTN_1657	FTT0053	major facilitator superfamily (MFS) transport protein
FTN_1658	FTT0052	Histidyl-tRNA synthetase	hisS
FTN_1682	FTT0029c	conserved hypothetical protein
FTN_1683	FTT0028c	drug:H+ antiporter-1 (DHA1) family protein
FTN_1692	FTT0018	Secretion protein
FTN_1704	FTT1725c	Protein-L-isoaspartate O-methyltransferase	pcm
FTN_1714	FTT1735c	transcriptional regulatory protein, pseudogene	kdpE
FTN_1715	FTT1736c	two component sensor protein	kdpD
FTN_1716	FTT1737c	Potassium-transporting ATPase C chain	kdpC
FTN_1718	FTT1739c	Potassium-transporting ATPase, A chain,pseudogene	kdpA
FTN_1719	FTT1741c	NAD-dependent formate dehydrogenase, fragment
FTN_1733	FTT1779	conserved hypothetical membrane, pseudogene
FTN_1745	FTT1767c	phosphoribosylglycinamide formyltransferase 2	purT
FTN_1750	FTT1762c	acyltransferase
FTN_1753	FTT1759c	Oxidase-like protein, pseudogene
FTN_1762	FTT1782c	ABC transporter, ATP-binding protein	yjjK
FTN_1763	FTT1783	major facilitator superfamily (MFS) transport protein
FTN_1776	FTT1801c	anthranilate synthase component II, pseudogene	trpG1
intergenic between FTN_1016 & FTN_1018	FTT0666c	Methylpurine-DNA glycosylase family protein
