# Supplementary material for: Reciprocal Analysis of Francisella novicida Infections of a Drosophila melanogaster Model Reveal Host-Pathogen Conflicts Mediated by Reactive Oxygen and imd-Regulated Innate Immune Response
Source: PLoS Pathog. 2010 Aug 26;6(8):e1001065. doi: 10.1371/journal.ppat.1001065 (PMC2928790; doi:10.1371/journal.ppat.1001065)
Supplement: Table S2 — Bacterial mutants that are attenuated in wild-type flies and rescued in imd mutant flies by in a TraSH assay (0.02 MB XLS) [file ppat.1001065.s005.xls]

## Sheet: Sheet1
	Supplementary Table 2
Gene loci (Schu4)	Gene Product	Gene	Gene loci (U112)
FTT0228c	Oligoribonuclease	orn	FTN_0068
FTT0238	Shikimate 5-dehydrogenase	aroE1	FTN_0078
FTT0463	tRNA/rRNA methyltransferase	yibK	FTN_0554
FTT0586	conserved hypothetical protein		FTN_0742
FTT0588	3-phosphoshikimate 1-carboxyvinyltransferase	aroA	FTN_1091
FTT0645c	conserved hypothetical membrane protein		FTN_1038
FTT0668	nicotinamide mononucleotide transport (NMT) family protein		FTN_1014
FTT0757	UTP--glucose-1-phosphate uridylyltransferase	galU	FTN_0729
FTT0770	DNA-3-methyladenine glycosylase I (pseudogene)	tag	FTN_0673
FTT0839	hypothetical membrane protein		FTN_0354
FTT0888c	hypothetical protein		FTN_0413
FTT1007c	hypothetical protein		FTN_0887
FTT1010	Helix-turn-helix family protein		FTN_0889
FTT1093c	Transaldolase	talA	FTN_0781
FTT1119	LysR transcriptional regulator family protein		FTN_1099
FTT1144	" 'Short-chain dehydrogenase/reductase (SDR) family protein, pseudogene' "		FTN_1125
FTT1164c	GTP-binding protein	era	FTN_1145
FTT1283	tRNA modification GTPase trmE family protein	trmE	FTN_1298
FTT1299	histidine triad (HIT) family protein	hitA	FTN_0458
FTT1302	hypothetical protein		FTN_0450
FTT1318c	cytosol aminopeptidase	pepA	FTN_0660
FTT1342	conserved hypothetical membrane protein		FTN_0478
FTT1447c	Phosphomannomutase	manB	FTN_1417
FTT1487	Dephospho-CoA kinase	coaE	FTN_1496
FTT1767c	phosphoribosylglycinamide formyltransferase 2	purT	FTN_1745
FTT0961	modulator of drug activity B	mdaB	FTN_0840
FTT1557c	Two-component response regulator	pmrA	FTN_1465
FTT0132	glycerol-3-phosphate dehydrogenase	glpD	FTN_1584
FTT1326	uridine phosphorylase	udp	FTN_0652
FTT1468c	nicotinate-nucleotide pyrophosphorylase	nadC	FTN_0693
FTT1328c	4Fe-4S ferredoxin, FAD dependent		FTN_0649
FTT0989	hypothetical protein, transgluatminase-like superfamily		FTN_0869
FTT1287	cysteine synthase	cysk	FTN_1302
FTT1684	transcriptional regulator, LysR family		FTN_0101
FTT1267	transcriptional regulator, LysR family		FTN_1282
FTT0986	conserved hypothetical protein		FTN_0867
